# Supplementary material for: Non-biogroup 1 or 2 Strains of the Emerging Zoonotic Pathogen Escherichia albertii, Their Proposed Assignment to Biogroup 3, and Their Commonly Detected Characteristics
Source: Front Microbiol. 2019 Jul 5;10:1543. doi: 10.3389/fmicb.2019.01543 (PMC6624678; doi:10.3389/fmicb.2019.01543)
Supplement: Supplementary file 2 [file Table_2.xlsx]

## Sheet: Table S2
		Table S2. Characteristics of isolates and reference strains examined in this study
		No.	Characteristic tested	Isolates tested (n=107)		Biogroup 1 strains tested (n=3)a		Biogroup 2 strains tested (n=1)b		Escherichia coliATCC 11775T			No.	Characteristic tested	Isolates tested (n=107)		Biogroup 1 strains tested (n=3)		Biogroup 2 strains tested (n=1)		Escherichia coliATCC 11775T
		1	H2S	0		0		−c		−			41	D-Lactose	0		0		−		−
		2	Lysine (24 h)	1		1		−		+			42	D-Melibiose	0.00934579		0		−		−
		3	Indole (24 h)	1		0		+		+			43	D-Sucrose	0.205607		0		−		−
		4	Motility, 37°C (40 h)	0		0		−		+			44	D-Trehalose	0.841121		0.666667		+		+
		5	Citrate (Simmons') (4 days)	0		0		−		−			45	Inulin	0		0		−		−
		6	Arginine (4 days)	0.0186916		0		+		−			46	D-Melezitose	0		0		−		−
		7	Ornithine (4days)	0.981308		1		+		+			47	D-Raffinose	0.00934579		0		−		−
		8	VP, 37°C (24 h)	0		0		−		−			48	Starch	0		0		−		−
		9	Acetate (2 days)	0.607477		1		−		+			49	Glycogen	0		0		−		−
		10	stx2f	0.205607		0		−		−			50	Xylitol	0		0.333333		−		−
		11	eae	1		1		+		NTd			51	Gentiobiose	0.0373832		0		−		−
		12	cdt	1		1		+		NT			52	D-Turanose	0		0		−		−
		13	Glycerol	0.803738		1		+		+			53	D-Lyxose	0		0		−		−
		14	Erythritol	0		0		−		−			54	D-Tagatose	0.0186916		0		−		−
		15	D-Arabinose	0.373832		1		+		+			55	D-Fucose	0		0		−		−
		16	L-Arabinose	1		1		+		+			56	L-Fucose	0.82243		1		+		+
		17	D-Ribose	1		1		+		+			57	D-Arabitol	0		0		−		−
		18	D-Xylose	0		0		−		−			58	L-Arabitol	0		0		−		−
		19	L-Xylose	0		0		−		−			59	Gluconate	1		1		+		+
		20	D-Adonitol	0		0		−		−			60	2-Keto-gluconate	0.00934579		0		−		−
		21	Methyl-β-D-xylopyranoside	0		0		−		−			61	5-Keto-gluconate	0.598131		0.333333		−		−
		22	D-Galactose	1		1		+		+			62	Alkaline phosphatase	1		1		+		+
		23	D-Glucose	1		1		+		+			63	Esterase (C4)	1		1		+		−
		24	D-Fructose	1		1		+		+			64	Esterase lipase (C8)	0		0		−		−
		25	D-Mannose	1		1		+		+			65	Lipase (C4)	0		0		−		−
		26	L-Sorbose	0.915888		0		+		+			66	Leucine allylamidase	1		1		+		+
		27	L-Rhamnose	0		0		−		−			67	Valine allylamidase	0.981308		0		+		+
		28	Dulcitol	0		0		−		−			68	Cystine allylamidase	0.71028		0.666667		−		−
		29	Inositol	0		0		−		−			69	Trypsin	0.962617		0.666667		−		+
		30	D-Mannitol	1		1		+		+			70	Chymotrypsin	0		0		−		−
		31	D-Sorbitol	0.728972		0		+		+			71	Acid phosphatase	1		1		+		+
		32	Methyl-α-D-mannopyranoside	0		0		−		−			72	Naphthol-AS-BI-phosphohydrolase	0.981308		1		+		+
		33	Methyl-α-D-glucopyranoside	0.00934579		0		−		−			73	α-Galactosidase	0		0		−		−
		34	N-Acetyl glucosamine	1		1		+		+			74	β-Galactosidase	1		1		+		+
		35	Amygdalin	0		0		−		−			75	β-Glucuronidase	0		0		−		+
		36	Arbutin	0		0		−		−			76	α-Glucosidase	0.88785		1		+		−
		37	Esculin ferric citrate	0		0		−		−			77	β-Glucosidase	0		0		−		−
		38	Salicin	0.00934579		0		−		−			78	N-Acetyl-β-glucosaminidase	0		0		−		−
		39	D-Cellobiose	0.00934579		0		−		−			79	α-Mannosidase	0		0		−		−
		40	D-Maltose	0.757009		0.666667		−		+			80	α-Fucosidase	0		0		−		−
		aEscherichia albertiiLMG 20976T, E. albertiiLMG 20972, E. albertiiLMG 20973
		bShigella boydiiATCC 12032
		c−, negative reaction, +, positive reaction
		dNT, not tested
