# Supplementary material for: Non-biogroup 1 or 2 Strains of the Emerging Zoonotic Pathogen Escherichia albertii, Their Proposed Assignment to Biogroup 3, and Their Commonly Detected Characteristics
Source: Front Microbiol. 2019 Jul 5;10:1543. doi: 10.3389/fmicb.2019.01543 (PMC6624678; doi:10.3389/fmicb.2019.01543)
Supplement: Supplementary file 3 [file Table_3.xlsx]

## Sheet: Table S3
Table S3. Strains tested
								1	2	3	4	5	6	7	8	9				10	11	12	13	14	15	16	17	18	19	20	21	22	23	24	25	26	27	28	29	30	31	32	33	34	35	36	37	38	39
No.	Starain name	Isolation place (Prefecture)	Profife No. in Fig. S1	Isolation date	Origin	Bio group	TSI	H2S	Lysine (24 h)	Indole (24 h)	Mobility (40 h)	Citrate (Simmnons), 4 days	Arginine 4 days	Ornithine 4days	VP 37°C 24h	Acetate 2days	stx(2f)	eae	cdt	Glycerol	Erythritol	D-Arabinose	L-Arabinose	D-Ribose	D-Xylose	L-Xylose	D Adonitol	Methyl-β-D-Xylopyranoside	D-Galactose	D-Glucose	D-Fructose	D-Mannose	L-Sorbose	L-Rhamnose	Dulcitol	Inositol	D-Mannitol	D-Sorbitol	Methyl-α-D-Mannopyranoside	Methyl-α-D-Glucopyranoside	N-Acetyl Glucosamine	Amygdalin	Arbutin	Esculin ferric citrate	Salicin	D-Cellobiose	D-Maltose	D-Lactose	D-Melibiose
2001	FIH09/A1-1	Fukuoka	11	2009-02-19	Pigeon feces	Non-1, 2	- /A	-	+	+	-	-	-	+	-	-	+	+	+	-	-	+	+	+	-	-	-	-	+	+	+	+	+	-	-	-	+	+	-	-	+	-	-	-	-	-	-	-	-
2025	F08/101-31	Fukuoka	44	2008	Human feces	Non-1, 2	- /A	-	+	+	-	-	-	+	-	+	+	+	+	+	-	-	+	+	-	-	-	-	+	+	+	+	-	-	-	-	+	+	-	-	+	-	-	-	-	-	+	-	-
2250	Myz 20100	Miyazaki	64	1994	Human feces	Non-1, 2	- /A	-	+	+	-	-	-	+	-	+	-	+	+	+	-	+	+	+	-	-	-	-	+	+	+	+	+	-	-	-	+	-	-	-	+	-	-	-	-	-	-	-	-
2251	Myz 20416	Miyazaki	53	2000	Human feces	Non-1, 2	- /A	-	+	+	-	-	-	+	-	+	-	+	+	+	-	-	+	+	-	-	-	-	+	+	+	+	+	-	-	-	+	+	-	-	+	-	-	-	-	-	-	-	-
2427	A56-1al	Fukuoka	81	2010-09-05	Pigeon feces	Non-1, 2	- /A	-	+	+	-	-	+	+	-	+	-	+	+	+	-	+	+	+	-	-	-	-	+	+	+	+	+	-	-	-	+	+	-	-	+	-	-	-	-	-	+	-	-
2431	V3-1al	Tokyo	58	2010-09-13	Pigeon feces	Non-1, 2	- /A	-	+	+	-	-	-	+	-	+	-	+	+	+	-	-	+	+	-	-	-	-	+	+	+	+	+	-	-	-	+	+	-	-	+	-	-	-	-	-	+	-	-
2434	N-1al	Saga	72	2010-10-15	Pigeon feces	Non-1, 2	- /A	-	+	+	-	-	-	+	-	+	-	+	+	+	-	+	+	+	-	-	-	-	+	+	+	+	+	-	-	-	+	+	-	-	+	-	-	-	-	-	+	-	-
2435	H-1-1al	Fukuoka	48	2010-10-28	Pigeon feces	Non-1, 2	- /A	-	+	+	-	-	-	+	-	+	-	+	+	+	-	-	+	+	-	-	-	-	+	+	+	+	+	-	-	-	+	-	-	-	+	-	-	-	-	-	+	-	-
2445	H-2-1al	Fukuoka	61	2010-10-28	Pigeon feces	Non-1, 2	- /A	-	+	+	-	-	-	+	-	+	-	+	+	+	-	-	+	+	-	-	-	-	+	+	+	+	+	-	-	-	+	+	-	-	+	-	-	-	-	-	+	-	-
2448	H-2-4al	Fukuoka	39	2010-10-28	Pigeon feces	Non-1, 2	- /A	-	+	+	-	-	-	+	-	+	-	+	+	-	-	-	+	+	-	-	-	-	+	+	+	+	+	-	-	-	+	+	-	-	+	-	-	-	-	-	+	-	-
2461	H-5-3al	Fukuoka	41	2010-10-28	Pigeon feces	Non-1, 2	- /A	-	+	+	-	-	-	+	-	+	-	+	+	-	-	-	+	+	-	-	-	-	+	+	+	+	+	-	-	-	+	+	-	-	+	-	-	-	-	-	+	-	-
2465	H-6-1al	Fukuoka	36	2010-10-28	Pigeon feces	Non-1, 2	- /A	-	+	+	-	-	-	+	-	+	-	+	+	-	-	-	+	+	-	-	-	-	+	+	+	+	+	-	-	-	+	-	-	-	+	-	-	-	-	-	+	-	-
2472	I-1-1al	Fukuoka	16	2010-10-28	Pigeon feces	Non-1, 2	- /A	-	+	+	-	-	-	+	-	-	-	+	+	+	-	-	+	+	-	-	-	-	+	+	+	+	-	-	-	-	+	+	-	-	+	-	-	-	-	-	+	-	-
2475	G-3-3al	Fukuoka	34	2010-10-28	Pigeon feces	Non-1, 2	- /A	-	+	+	-	-	-	+	-	-	-	+	+	+	-	+	+	+	-	-	-	-	+	+	+	+	+	-	-	-	+	+	-	-	+	-	-	-	-	-	+	-	-
2477	G6-1al	Fukuoka	50	2010-10-28	Pigeon feces	Non-1, 2	- /A	-	+	+	-	-	-	+	-	+	-	+	+	+	-	-	+	+	-	-	-	-	+	+	+	+	+	-	-	-	+	-	-	-	+	-	-	-	-	-	+	-	-
2478	G-10-1al	Fukuoka	40	2010-10-28	Pigeon feces	Non-1, 2	- /A	-	+	+	-	-	-	+	-	+	-	+	+	-	-	-	+	+	-	-	-	-	+	+	+	+	+	-	-	-	+	+	-	-	+	-	-	-	-	-	+	-	-
2485	A32-5al	Fukuoka	41	2010-12-02	Pigeon feces	Non-1, 2	- /A	-	+	+	-	-	-	+	-	+	-	+	+	-	-	-	+	+	-	-	-	-	+	+	+	+	+	-	-	-	+	+	-	-	+	-	-	-	-	-	+	-	-
2505	P6-1 al	Fukuoka	22	2011-01-13	Pigeon feces	Non-1, 2	- /A	-	+	+	-	-	-	+	-	-	-	+	+	+	-	-	+	+	-	-	-	-	+	+	+	+	+	-	-	-	+	+	-	-	+	-	-	-	-	-	-	-	-
2494	P6-2 al	Fukuoka	47	2011-01-13	Pigeon feces	Non-1, 2	- /A	-	+	+	-	-	-	+	-	+	-	+	+	+	-	-	+	+	-	-	-	-	+	+	+	+	+	-	-	-	+	-	-	-	+	-	-	-	-	-	+	-	-
2499	P6-7 al	Fukuoka	47	2011-01-13	Pigeon feces	Non-1, 2	- /A	-	+	+	-	-	-	+	-	+	-	+	+	+	-	-	+	+	-	-	-	-	+	+	+	+	+	-	-	-	+	-	-	-	+	-	-	-	-	-	+	-	-
2898	Q16-1 al	Fukuoka	56	2011-01-13	Pigeon feces	Non-1, 2	- /A	-	+	+	-	-	-	+	-	+	-	+	+	+	-	-	+	+	-	-	-	-	+	+	+	+	+	-	-	-	+	+	-	-	+	-	-	-	-	-	+	-	-
2899	Q16-2 al	Fukuoka	56	2011-01-13	Pigeon feces	Non-1, 2	- /A	-	+	+	-	-	-	+	-	+	-	+	+	+	-	-	+	+	-	-	-	-	+	+	+	+	+	-	-	-	+	+	-	-	+	-	-	-	-	-	+	-	-
2887	ZAC44-3	Hokkaido	29	2012-06-06	Pigeon feces	Non-1, 2	A/A	-	+	+	-	-	-	+	-	-	+	+	+	+	-	+	+	+	-	-	-	-	+	+	+	+	+	-	-	-	+	+	-	-	+	-	-	-	-	-	-	-	-
2888	ZAA1-1	Hokkaido	65	2012-06-06	Pigeon feces	Non-1, 2	- /A	-	+	+	-	-	-	+	-	+	-	+	+	+	-	+	+	+	-	-	-	-	+	+	+	+	+	-	-	-	+	-	-	-	+	-	-	-	-	-	+	-	-
2869	ZAD-1-1	Kanagawa	80	2012-06-27	Pigeon feces	Non-1, 2	- /A	-	+	+	-	-	+	+	-	-	-	+	+	+	-	-	+	+	-	-	-	-	+	+	+	+	+	-	-	-	+	-	-	-	+	-	-	-	-	-	+	-	-
2873	ZAE-2-1	Kanagawa	20	2012-06-28	Pigeon feces	Non-1, 2	- /A	-	+	+	-	-	-	+	-	-	-	+	+	+	-	-	+	+	-	-	-	-	+	+	+	+	+	-	-	-	+	-	-	-	+	-	-	-	-	-	+	-	-
2877	ZAE-3-1	Kanagawa	51	2012-06-28	Pigeon feces	Non-1, 2	- /A	-	+	+	-	-	-	+	-	+	-	+	+	+	-	-	+	+	-	-	-	-	+	+	+	+	+	-	-	-	+	-	-	-	+	-	-	-	-	-	+	-	-
2879	ZAE-5-1	Kanagawa	30	2012-06-28	Pigeon feces	Non-1, 2	A/A	-	+	+	-	-	-	+	-	-	+	+	+	+	-	+	+	+	-	-	-	-	+	+	+	+	+	-	-	-	+	+	-	-	+	-	-	-	-	-	-	-	-
2882	ZAE-6-1	Kanagawa	31	2012-06-28	Pigeon feces	Non-1, 2	- /A	-	+	+	-	-	-	+	-	-	-	+	+	+	-	+	+	+	-	-	-	-	+	+	+	+	+	-	-	-	+	+	-	-	+	-	-	-	-	-	+	-	-
2883	ZAE-7-1	Kanagawa	19	2012-06-28	Pigeon feces	Non-1, 2	- /A	-	+	+	-	-	-	+	-	-	-	+	+	+	-	-	+	+	-	-	-	-	+	+	+	+	+	-	-	-	+	-	-	-	+	-	-	-	-	-	+	-	-
2885	ZAE-7-3	Kanagawa	7	2012-06-28	Pigeon feces	Non-1, 2	- /A	-	+	+	-	-	-	+	-	-	-	+	+	-	-	-	+	+	-	-	-	-	+	+	+	+	+	-	-	-	+	-	-	-	+	-	-	-	-	+	+	-	-
2660	Mku1	Mie	57	2012/05/07	Human feces	Non-1, 2	- /A	-	+	+	-	-	-	+	-	+	-	+	+	+	-	-	+	+	-	-	-	-	+	+	+	+	+	-	-	-	+	+	-	-	+	-	-	-	-	-	+	-	-
2664	Mku5	Chiba	18	2012/05/09	Human feces	Non-1, 2	- /A	-	+	+	-	-	-	+	-	-	-	+	+	+	-	-	+	+	-	-	-	-	+	+	+	+	+	-	-	-	+	-	-	-	+	-	-	-	-	-	+	-	-
2704	Mku45	Tokyo	63	2012/06/02	Human feces	Non-1, 2	- /A	-	+	+	-	-	-	+	-	+	-	+	+	+	-	+	+	+	-	-	-	-	+	+	+	+	-	-	-	-	+	-	-	-	+	-	-	-	-	-	+	-	-
2817	U-30-1	Fukuoka	28	2012/08/26	Common kingfisher intestine	Non-1, 2	A/A	-	+	+	-	-	-	+	-	-	-	+	+	+	-	+	+	+	-	-	-	-	+	+	+	+	+	-	-	-	+	-	-	-	+	-	-	-	-	-	+	-	-
2818	U-31-1	Fukuoka	69	2012/08/26	Pale thrush intestine	Non-1, 2	- /A	-	+	+	-	-	-	+	-	+	-	+	+	+	-	+	+	+	-	-	-	-	+	+	+	+	+	-	-	-	+	-	-	-	+	-	-	-	+	-	+	-	-
3280	U-112-1	Fukuoka	77	2012-11-16	Pale thrush intestine	Non-1, 2	A/A	-	+	+	-	-	-	+	-	+	-	+	+	+	-	+	+	+	-	-	-	-	+	+	+	+	+	-	-	-	+	+	-	-	+	-	-	-	-	-	+	-	-
3217	U-112-f13	Fukuoka	32	2012-11-16	Pale thrush intestine	Non-1, 2	- /A	-	+	+	-	-	-	+	-	-	-	+	+	+	-	+	+	+	-	-	-	-	+	+	+	+	+	-	-	-	+	+	-	-	+	-	-	-	-	-	+	-	-
3227	U-119-b1	Fukuoka	14	2012-11-23	Pale thrush intestine	Non-1, 2	- /A	-	+	+	-	-	-	+	-	-	-	+	+	+	-	-	+	+	-	-	-	-	+	+	+	+	-	-	-	-	+	+	-	-	+	-	-	-	-	-	+	-	-
3242	U-129b	Fukuoka	15	2012-11-29	Pale thrush intestine	Non-1, 2	- /A	-	+	+	-	-	-	+	-	-	-	+	+	+	-	-	+	+	-	-	-	-	+	+	+	+	-	-	-	-	+	+	-	-	+	-	-	-	-	-	+	-	-
2892	EC15062-1	Akita	52	2011-11-01	Human feces	Non-1, 2	- /A	-	+	+	-	-	-	+	-	+	-	+	+	+	-	-	+	+	-	-	-	-	+	+	+	+	+	-	-	-	+	-	-	-	+	-	-	-	-	-	+	-	+
3246	HIPH12312	Hokkaido	33	2012-05-26	Eurasian magpie cloaca	Non-1, 2	- /A	-	+	+	-	-	-	+	-	-	+	+	+	+	-	+	+	+	-	-	-	-	+	+	+	+	+	-	-	-	+	+	-	-	+	-	-	-	-	-	+	-	-
3247	HIPH12322	Hokkaido	32	2012-06-13	Eurasian magpie feces	Non-1, 2	- /A	-	+	+	-	-	-	+	-	-	-	+	+	+	-	+	+	+	-	-	-	-	+	+	+	+	+	-	-	-	+	+	-	-	+	-	-	-	-	-	+	-	-
3248	HIPH12338	Hokkaido	56	2012-06-27	Slaty-backed gull faces	Non-1, 2	- /A	-	+	+	-	-	-	+	-	+	-	+	+	+	-	-	+	+	-	-	-	-	+	+	+	+	+	-	-	-	+	+	-	-	+	-	-	-	-	-	+	-	-
3249	HIPH12355	Hokkaido	27	2012-07-26	Slaty-backed gullcloaca	Non-1, 2	- /A	-	+	+	-	-	-	+	-	-	-	+	+	+	-	+	+	+	-	-	-	-	+	+	+	+	+	-	-	-	+	-	-	-	+	-	-	-	-	-	+	-	-
3250	HIPH12454	Hokkaido	24	2012-08-14	Slaty-backed gull faces	Non-1, 2	- /A	-	+	+	-	-	-	+	-	-	-	+	+	+	-	-	+	+	-	-	-	-	+	+	+	+	+	-	-	-	+	+	-	-	+	-	-	-	-	-	+	-	-
3251	HIPH12457	Hokkaido	73	2012-08-17	Jungle crow cloaca	Non-1, 2	- /A	-	+	+	-	-	-	+	-	+	-	+	+	+	-	+	+	+	-	-	-	-	+	+	+	+	+	-	-	-	+	+	-	-	+	-	-	-	-	-	+	-	-
3252	HIPH12493	Hokkaido	45	2012-08-22	Tree sparrow cloaca	Non-1, 2	- /A	-	+	+	-	-	-	+	-	+	-	+	+	+	-	-	+	+	-	-	-	-	+	+	+	+	-	-	-	-	+	+	-	-	+	-	-	-	-	-	+	-	-
3254	HIPH12534	Hokkaido	78	2012-09-09	Black-tailed gull cloaca	Non-1, 2	A/A	-	+	+	-	-	-	+	-	+	-	+	+	+	-	+	+	+	-	-	-	-	+	+	+	+	+	-	-	-	+	+	-	-	+	-	-	-	-	-	+	-	-
3255	HIPH12567	Hokkaido	61	2012-10-10	Japanese thrush cloaca	Non-1, 2	- /A	-	+	+	-	-	-	+	-	+	-	+	+	+	-	-	+	+	-	-	-	-	+	+	+	+	+	-	-	-	+	+	-	-	+	-	-	-	-	-	+	-	-
3256	HIPH12571	Hokkaido	71	2012-10-10	Brown hawk owl faces	Non-1, 2	- /A	-	+	+	-	-	-	+	-	+	-	+	+	+	-	+	+	+	-	-	-	-	+	+	+	+	+	-	-	-	+	+	-	-	+	-	-	-	-	-	-	-	-
3257	HIPH12583	Hokkaido	59	2012-10-25	Eurasian woodcock feces	Non-1, 2	- /A	-	+	+	-	-	-	+	-	+	-	+	+	+	-	-	+	+	-	-	-	-	+	+	+	+	+	-	-	-	+	+	-	-	+	-	-	-	-	-	+	-	-
3260	ZAH-1-3	Tokyo	78	2013-08-04	Pigeon feces	Non-1, 2	A/A	-	+	+	-	-	-	+	-	+	-	+	+	+	-	+	+	+	-	-	-	-	+	+	+	+	+	-	-	-	+	+	-	-	+	-	-	-	-	-	+	-	-
3263	ZAH-4-2	Tokyo	51	2013-08-04	Pigeon feces	Non-1, 2	- /A	-	+	+	-	-	-	+	-	+	-	+	+	+	-	-	+	+	-	-	-	-	+	+	+	+	+	-	-	-	+	-	-	-	+	-	-	-	-	-	+	-	-
3275	ZAH-12-1	Tokyo	74	2013-08-04	Pigeon feces	Non-1, 2	- /A	-	+	+	-	-	-	+	-	+	+	+	+	+	-	+	+	+	-	-	-	-	+	+	+	+	+	-	-	-	+	+	-	-	+	-	-	-	-	-	+	-	-
3278	ZAH-14-1	Tokyo	21	2013-08-04	Pigeon feces	Non-1, 2	- /A	-	+	+	-	-	-	+	-	-	+	+	+	+	-	-	+	+	-	-	-	-	+	+	+	+	+	-	-	-	+	+	-	-	+	-	-	-	-	-	-	-	-
3281	ZAI-4-1	Kyoto	5	2013-08-23	Pigeon feces	Non-1, 2	A/A	-	+	+	-	-	-	-	-	-	+	+	+	-	-	-	+	+	-	-	-	-	+	+	+	+	+	-	-	-	+	+	-	-	+	-	-	-	-	-	-	-	-
3282	ZAI-5-1	Kyoto	59	2013-08-23	Pigeon feces	Non-1, 2	- /A	-	+	+	-	-	-	+	-	+	-	+	+	+	-	-	+	+	-	-	-	-	+	+	+	+	+	-	-	-	+	+	-	-	+	-	-	-	-	-	+	-	-
3283	ZAI-13-1	Kyoto	23	2013-08-23	Pigeon feces	Non-1, 2	A/A	-	+	+	-	-	-	+	-	-	+	+	+	+	-	-	+	+	-	-	-	-	+	+	+	+	+	-	-	-	+	+	-	-	+	-	-	-	-	-	-	-	-
3284	ZAI-13-2	Kyoto	23	2013-08-23	Pigeon feces	Non-1, 2	A/A	-	+	+	-	-	-	+	-	-	+	+	+	+	-	-	+	+	-	-	-	-	+	+	+	+	+	-	-	-	+	+	-	-	+	-	-	-	-	-	-	-	-
3289	ZAI-13-7	Kyoto	23	2013-08-23	Pigeon feces	Non-1, 2	A/A	-	+	+	-	-	-	+	-	-	+	+	+	+	-	-	+	+	-	-	-	-	+	+	+	+	+	-	-	-	+	+	-	-	+	-	-	-	-	-	-	-	-
3294	ZAI-21-1	Kyoto	23	2013-08-23	Pigeon feces	Non-1, 2	A/A	-	+	+	-	-	-	+	-	-	+	+	+	+	-	-	+	+	-	-	-	-	+	+	+	+	+	-	-	-	+	+	-	-	+	-	-	-	-	-	-	-	-
3296	ZAI-28-1	Kyoto	23	2013-08-23	Pigeon feces	Non-1, 2	A/A	-	+	+	-	-	-	+	-	-	+	+	+	+	-	-	+	+	-	-	-	-	+	+	+	+	+	-	-	-	+	+	-	-	+	-	-	-	-	-	-	-	-
3299	ZAI-29-1	Kyoto	23	2013-08-23	Pigeon feces	Non-1, 2	A/A	-	+	+	-	-	-	+	-	-	+	+	+	+	-	-	+	+	-	-	-	-	+	+	+	+	+	-	-	-	+	+	-	-	+	-	-	-	-	-	-	-	-
3302	ZAI-52-1	Kyoto	17	2013-08-23	Pigeon feces	Non-1, 2	A/A	-	+	+	-	-	-	+	-	-	+	+	+	+	-	-	+	+	-	-	-	-	+	+	+	+	+	-	-	-	+	-	-	-	+	-	-	-	-	-	-	-	-
3307	EC468	Fukuoka	41	2005/?/?	Human feces	Non-1, 2	- /A	-	+	+	-	-	-	+	-	+	-	+	+	-	-	-	+	+	-	-	-	-	+	+	+	+	+	-	-	-	+	+	-	-	+	-	-	-	-	-	+	-	-
3318	EC479	Fukuoka	38	2005/?/?	Human feces	Non-1, 2	- /A	-	+	+	-	-	-	+	-	+	-	+	+	-	-	-	+	+	-	-	-	-	+	+	+	+	+	-	-	-	+	+	-	-	+	-	-	-	-	-	+	-	-
3319	EC447	Fukuoka	49	2003/?/?	Human feces	Non-1, 2	- /A	-	+	+	-	-	-	+	-	+	-	+	+	+	-	-	+	+	-	-	-	-	+	+	+	+	+	-	-	-	+	-	-	-	+	-	-	-	-	-	+	-	-
3325	13S38	Kumamoto	37	2013/5/?	Human feces	Non-1, 2	- /A	-	+	+	-	-	-	+	-	+	-	+	+	-	-	-	+	+	-	-	-	-	+	+	+	+	+	-	-	-	+	+	-	-	+	-	-	-	-	-	-	-	-
3332	13S45	Kumamoto	54	2013/5/?	Human feces	Non-1, 2	- /A	-	+	+	-	-	-	+	-	+	-	+	+	+	-	-	+	+	-	-	-	-	+	+	+	+	+	-	-	-	+	+	-	-	+	-	-	-	-	-	-	-	-
3333	U350-1	Fukuoka	15	2013-11-13	Pale thrush intestine	Non-1, 2	- /A	-	+	+	-	-	-	+	-	-	-	+	+	+	-	-	+	+	-	-	-	-	+	+	+	+	-	-	-	-	+	+	-	-	+	-	-	-	-	-	+	-	-
3335	U350-3	Fukuoka	43	2013-11-13	Pale thrush intestine	Non-1, 2	- /A	-	+	+	-	-	-	+	-	+	-	+	+	-	-	+	+	+	-	-	-	-	+	+	+	+	+	-	-	-	+	+	-	-	+	-	-	-	-	-	+	-	-
3340	U350-8	Fukuoka	15	2013-11-13	Pale thrush intestine	Non-1, 2	- /A	-	+	+	-	-	-	+	-	-	-	+	+	+	-	-	+	+	-	-	-	-	+	+	+	+	-	-	-	-	+	+	-	-	+	-	-	-	-	-	+	-	-
3358	AZK-6-1	Aichi	8	2014-02-01	Pigeon feces	Non-1, 2	- /A	-	+	+	-	-	-	+	-	-	+	+	+	-	-	-	+	+	-	-	-	-	+	+	+	+	+	-	-	-	+	+	-	-	+	-	-	-	-	-	-	-	-
3359	AZK-6-2	Aichi	8	2014-02-01	Pigeon feces	Non-1, 2	- /A	-	+	+	-	-	-	+	-	-	+	+	+	-	-	-	+	+	-	-	-	-	+	+	+	+	+	-	-	-	+	+	-	-	+	-	-	-	-	-	-	-	-
3360	AZK-6-3	Aichi	9	2014-02-01	Pigeon feces	Non-1, 2	A/A	-	+	+	-	-	-	+	-	-	+	+	+	-	-	-	+	+	-	-	-	-	+	+	+	+	+	-	-	-	+	+	-	-	+	-	-	-	-	-	-	-	-
3361	AZK-6-4	Aichi	10	2014-02-01	Pigeon feces	Non-1, 2	- /A	-	+	+	-	-	-	+	-	-	+	+	+	-	-	-	+	+	-	-	-	-	+	+	+	+	+	-	-	-	+	+	-	+	+	-	-	-	-	-	-	-	-
3365	AZK-12-4	Aichi	9	2014-02-01	Pigeon feces	Non-1, 2	A/A	-	+	+	-	-	-	+	-	-	+	+	+	-	-	-	+	+	-	-	-	-	+	+	+	+	+	-	-	-	+	+	-	-	+	-	-	-	-	-	-	-	-
3406	AZN-8-1	Kyoto	65	2014-07-16	Pigeon feces	Non-1, 2	- /A	-	+	+	-	-	-	+	-	+	-	+	+	+	-	+	+	+	-	-	-	-	+	+	+	+	+	-	-	-	+	-	-	-	+	-	-	-	-	-	+	-	-
3408	ZAN-15-1	Kyoto	12	2014-07-16	Pigeon feces	Non-1, 2	A/A	-	+	+	-	-	-	+	-	-	+	+	+	-	-	+	+	+	-	-	-	-	+	+	+	+	+	-	-	-	+	+	-	-	+	-	-	-	-	-	-	-	-
3427	ZAO-3-1	Tokyo	41	2014-07-23	Pigeon feces	Non-1, 2	- /A	-	+	+	-	-	-	+	-	+	-	+	+	-	-	-	+	+	-	-	-	-	+	+	+	+	+	-	-	-	+	+	-	-	+	-	-	-	-	-	+	-	-
3428	U439-1	Fukuoka	56	2014-09-22	Chicken liver	Non-1, 2	- /A	-	+	+	-	-	-	+	-	+	-	+	+	+	-	-	+	+	-	-	-	-	+	+	+	+	+	-	-	-	+	+	-	-	+	-	-	-	-	-	+	-	-
3429	ZAP-30-1	Shizuoka	76	2014-09-12	Pigeon feces	Non-1, 2	- /A	-	+	+	-	-	-	+	-	+	-	+	+	+	-	+	+	+	-	-	-	-	+	+	+	+	+	-	-	-	+	+	-	-	+	-	-	-	-	-	+	-	-
3431	ZAR-25-1	Kanagawa	25	2014-09-12	Pigeon feces	Non-1, 2	- /A	-	+	+	-	-	-	+	-	-	-	+	+	+	-	-	+	+	-	-	-	-	+	+	+	+	+	-	-	-	+	+	-	-	+	-	-	-	-	-	+	-	-
3433	ZAS-1-1	Kanagawa	6	2014-09-13	Pigeon feces	Non-1, 2	- /A	-	+	+	-	-	-	-	-	+	-	+	+	+	-	-	+	+	-	-	-	-	+	+	+	+	-	-	-	-	+	+	-	-	+	-	-	-	-	-	+	-	-
3441	ZAT-2-1	Kanagawa	68	2014-09-13	Pigeon feces	Non-1, 2	- /A	-	+	+	-	-	-	+	-	+	-	+	+	+	-	+	+	+	-	-	-	-	+	+	+	+	+	-	-	-	+	-	-	-	+	-	-	-	-	-	+	-	-
3442	ZAT-11-1	Kanagawa	35	2014-09-13	Pigeon feces	Non-1, 2	A/A	-	+	+	-	-	-	+	-	-	-	+	+	+	-	+	+	+	-	-	-	-	+	+	+	+	+	-	-	-	+	+	-	-	+	-	-	-	-	-	+	-	-
3444	ZAT-16-1	Kanagawa	67	2014-09-13	Pigeon feces	Non-1, 2	- /A	-	+	+	-	-	-	+	-	+	-	+	+	+	-	+	+	+	-	-	-	-	+	+	+	+	+	-	-	-	+	-	-	-	+	-	-	-	-	-	+	-	-
3448	ZAT-19-1	Kanagawa	55	2014-09-13	Pigeon feces	Non-1, 2	- /A	-	+	+	-	-	-	+	-	+	-	+	+	+	-	-	+	+	-	-	-	-	+	+	+	+	+	-	-	-	+	+	-	-	+	-	-	-	-	-	+	-	-
3452	ZAT-23-1	Kanagawa	67	2014-09-13	Pigeon feces	Non-1, 2	- /A	-	+	+	-	-	-	+	-	+	-	+	+	+	-	+	+	+	-	-	-	-	+	+	+	+	+	-	-	-	+	-	-	-	+	-	-	-	-	-	+	-	-
3458	ZAT-29-1	Kanagawa	33	2014-09-13	Pigeon feces	Non-1, 2	- /A	-	+	+	-	-	-	+	-	-	+	+	+	+	-	+	+	+	-	-	-	-	+	+	+	+	+	-	-	-	+	+	-	-	+	-	-	-	-	-	+	-	-
3460	ZAT-34-1	Kanagawa	49	2014-09-13	Pigeon feces	Non-1, 2	- /A	-	+	+	-	-	-	+	-	+	-	+	+	+	-	-	+	+	-	-	-	-	+	+	+	+	+	-	-	-	+	-	-	-	+	-	-	-	-	-	+	-	-
3462	ZAT-40-1	Kanagawa	46	2014-09-13	Pigeon feces	Non-1, 2	- /A	-	+	+	-	-	-	+	-	+	-	+	+	+	-	-	+	+	-	-	-	-	+	+	+	+	+	-	-	-	+	-	-	-	+	-	-	-	-	-	-	-	-
3463	ZAW-2-1	Osaka	42	2014-09-17	Pigeon feces	Non-1, 2	- /A	-	+	+	-	-	-	+	-	+	-	+	+	-	-	+	+	+	-	-	-	-	+	+	+	+	+	-	-	-	+	-	-	-	+	-	-	-	-	-	+	-	-
3471	ZAX-3-1	Osaka	76	2014-09-17	Pigeon feces	Non-1, 2	- /A	-	+	+	-	-	-	+	-	+	-	+	+	+	-	+	+	+	-	-	-	-	+	+	+	+	+	-	-	-	+	+	-	-	+	-	-	-	-	-	+	-	-
3475	ZAY-15-1	Osaka	78	2014-09-18	Pigeon feces	Non-1, 2	A/A	-	+	+	-	-	-	+	-	+	-	+	+	+	-	+	+	+	-	-	-	-	+	+	+	+	+	-	-	-	+	+	-	-	+	-	-	-	-	-	+	-	-
3483	U-567-1	Fukuoka	56	2014-10-21	Chicken liver	Non-1, 2	- /A	-	+	+	-	-	-	+	-	+	-	+	+	+	-	-	+	+	-	-	-	-	+	+	+	+	+	-	-	-	+	+	-	-	+	-	-	-	-	-	+	-	-
3487	U-567-5	Fukuoka	56	2014-10-21	Chicken liver	Non-1, 2	- /A	-	+	+	-	-	-	+	-	+	-	+	+	+	-	-	+	+	-	-	-	-	+	+	+	+	+	-	-	-	+	+	-	-	+	-	-	-	-	-	+	-	-
3493	ZZG 2-1	Saga	66	2015-01-18	Pigeon feces	Non-1, 2	- /A	-	+	+	-	-	-	+	-	+	-	+	+	+	-	+	+	+	-	-	-	-	+	+	+	+	+	-	-	-	+	-	-	-	+	-	-	-	-	-	+	-	-
3497	ZZG 11-1	Saga	60	2015-01-18	Pigeon feces	Non-1, 2	- /A	-	+	+	-	-	-	+	-	+	-	+	+	+	-	-	+	+	-	-	-	-	+	+	+	+	+	-	-	-	+	+	-	-	+	-	-	-	-	-	+	-	-
3503	ZZG 12-3	Saga	74	2015-01-18	Pigeon feces	Non-1, 2	- /A	-	+	+	-	-	-	+	-	+	-	+	+	+	-	+	+	+	-	-	-	-	+	+	+	+	+	-	-	-	+	+	-	-	+	-	-	-	-	-	+	-	-
3506	ZZG 14-2	Saga	26	2015-01-18	Pigeon feces	Non-1, 2	A/A	-	+	+	-	-	-	+	-	-	-	+	+	+	-	-	+	+	-	-	-	-	+	+	+	+	+	-	-	-	+	+	-	-	+	-	-	-	-	-	+	-	-
3515	ZZG 48-1	Saga	62	2015-01-18	Pigeon feces	Non-1, 2	A/A	-	+	+	-	-	-	+	-	+	-	+	+	+	-	-	+	+	-	-	-	-	+	+	+	+	+	-	-	-	+	+	-	-	+	-	-	-	-	-	+	-	-
3520	ZZG 63-2	Saga	13	2015-01-18	Pigeon feces	Non-1, 2	- /A	-	+	+	-	-	-	+	-	-	-	+	+	-	-	+	+	+	-	-	-	-	+	+	+	+	+	-	-	-	+	+	-	-	+	-	-	-	-	-	+	-	-
3521	ZZG 63-3	Saga	75	2015-01-18	Pigeon feces	Non-1, 2	- /A	-	+	+	-	-	-	+	-	+	-	+	+	+	-	+	+	+	-	-	-	-	+	+	+	+	+	-	-	-	+	+	-	-	+	-	-	-	-	-	+	-	-
3522	ZZG 76-1	Saga	79	2015-01-18	Pigeon feces	Non-1, 2	A/A	-	+	+	-	-	-	+	-	+	-	+	+	+	-	+	+	+	-	-	-	-	+	+	+	+	+	-	-	-	+	+	-	-	+	-	-	-	-	-	+	-	-
3526	EC648	Fukuoka	70	2014/?/?	Human feces	Non-1, 2	- /A	-	+	+	-	-	-	+	-	+	-	+	+	+	-	+	+	+	-	-	-	-	+	+	+	+	+	-	-	-	+	+	-	-	+	-	-	-	-	-	-	-	-
2317	Escherichia albertii LMG 20976T		2		LMG	1	- /A	-	+	-	-	-	-	+	-	+	-	+	+	+	-	+	+	+	-	-	-	-	+	+	+	+	-	-	-	-	+	-	-	-	+	-	-	-	-	-	-	-	-
2246	Escherichia albertii LMG 20972		3		LMG	1	- /A	-	+	-	-	-	-	+	-	+	-	+	+	+	-	+	+	+	-	-	-	-	+	+	+	+	-	-	-	-	+	-	-	-	+	-	-	-	-	-	+	-	-
2316	Escherichia albertii LMG 20973		4		LMG	1	- /A	-	+	-	-	-	-	+	-	+	-	+	+	+	-	+	+	+	-	-	-	-	+	+	+	+	-	-	-	-	+	-	-	-	+	-	-	-	-	-	+	-	-
SB	Shigella boydii ATCC 12032		1		ATCC	2	- /A	-	-	+	-	-	+	+	-	-	-	+	+	+	-	+	+	+	-	-	-	-	+	+	+	+	+	-	-	-	+	+	-	-	+	-	-	-	-	-	-	-	-
2332	Escherichia coli ATCC 11775T				E. coli		A/A	-	+	+	+	-	-	+	-	+	-			+	-	+	+	+	-	-	-	-	+	+	+	+	+	-	-	-	+	+	-	-	+	-	-	-	-	-	+	-	-
[truncated: 38 more columns]
